# Supplementary material for: Small Nucleolar RNAs in Pseudoexfoliation Glaucoma
Source: Cells. 2022 Sep 2;11(17):2738. doi: 10.3390/cells11172738 (PMC9454646; doi:10.3390/cells11172738)
Supplement: Supplementary file 1 [file cells-11-02738-s001.zip]

Archive with 1 entries (1 files):
- cells-1854268-supplementary.pdf
